# Supplementary material for: miR-301a-5p Regulates TGFB2 during Chicken Spermatogenesis
Source: Genes (Basel). 2021 Oct 25;12(11):1695. doi: 10.3390/genes12111695 (PMC8621736; doi:10.3390/genes12111695)
Supplement: Supplementary file 1 [file genes-12-01695-s001.zip]

Archive with 1 entries (1 files):
- genes-1418935-supplementary.pdf
